# Supplementary material for: Increased RNAi Efficiency by dsEGFP-Induced Up-Regulation of Two Core RNAi Pathway Genes (OfDicer2 and OfAgo2) in the Asian Corn Borer (Ostrinia furnacalis)
Source: Insects. 2022 Mar 10;13(3):274. doi: 10.3390/insects13030274 (PMC8948962; doi:10.3390/insects13030274)
Supplement: Supplementary file 1 [file insects-13-00274-s001.zip]

Archive with 1 entries (1 files):
- insects-1604910-supplementary.pdf
